# Supplementary material for: Thermal Mapping of Self-Promoted Calcium Carbide Reactions for Performing Energy-Economic Processes
Source: Int J Mol Sci. 2022 Mar 2;23(5):2763. doi: 10.3390/ijms23052763 (PMC8911359; doi:10.3390/ijms23052763)
Supplement: Supplementary file 1 [file ijms-23-02763-s001.zip]

Archive with 1 entries (1 files):
- ijms-1584214-supplementary.pdf
